# Supplementary material for: Mannitol Polymorphs as Carrier in DPIs Formulations: Isolation Characterization and Performance
Source: Pharmaceutics. 2021 Jul 21;13(8):1113. doi: 10.3390/pharmaceutics13081113 (PMC8401007; doi:10.3390/pharmaceutics13081113)
Supplement: Supplementary file 1 [file pharmaceutics-13-01113-s001.zip]

Archive with 1 entries (1 files):
- pharmaceutics-1277302-supplementary.pdf
